# Supplementary material for: Effect of Low-Level Tragus Stimulation on Cardiac Metabolism in Heart Failure with Preserved Ejection Fraction: A Transcriptomics-Based Analysis
Source: Int J Mol Sci. 2024 Apr 13;25(8):4312. doi: 10.3390/ijms25084312 (PMC11050145; doi:10.3390/ijms25084312)
Supplement: Supplementary file 1 [file ijms-25-04312-s001.zip]

Archive with 1 entries (1 files):
- ijms-2965501-supplementary.pdf
